# Supplementary material for: In vivo mitochondrial base editing via adeno-associated viral delivery to mouse post-mitotic tissue
Source: Nat Commun. 2022 Feb 8;13:750. doi: 10.1038/s41467-022-28358-w (PMC8825850; doi:10.1038/s41467-022-28358-w)
Supplement: Supplementary file 4 — Source Data [file 41467_2022_28358_MOESM4_ESM.xlsx]

## Sheet: Fig. 2c-d
The NGS analysis of the editing region in cells treated with different DdCBE splits (Fig. 2c).
The distribution of NGS reads containing m.9576G (C12) or m.9577G (C13) edits (Fig. 2d).
The raw NGS files have been deposited in GEO: GSE184064 [https://www.ncbi.nlm.nih.gov/geo/query/acc.cgi?acc=GSE184064].
			Plotted values							Plotted values
			% of base editing at individual Cs within the editing window by NGS							TCC > TCT	TCC > TTC	TCC > TTT
NGS ID	Tranfection	Nd3-9577-(pair) or inactive-(pair)?:	C6	C12	C13	C17	C18	Used in:		% G40*Stop	% G40E	% G40K	Used in:
c	Vehicle		0	0	0	0	0	Figure 2c					Figure 2d
c6	Vehicle		0	0	0	0	0
1	L-strand: 1333C ; H-strand: 1333N	Nd3-9577-(1)	3	42	43	0	0			3.31	4.41	92.28
16	L-strand: 1333C ; H-strand: 1333N	Nd3-9577-(1)	3	40	41	0	0			2.87	4.63	92.49
2	L-strand: 1333C ; H-strand: 1333N	Inactive-(1)	0	0	0	0	0
26	L-strand: 1333C ; H-strand: 1333N	Inactive-(1)	0	0	0	0	0
3	L-strand: 1333N ; H-strand: 1333C	Nd3-9577-(2)	1	19	34	0	0			1.63	45.19	53.19
36	L-strand: 1333N ; H-strand: 1333C	Nd3-9577-(2)	1	17	32	0	0			1.61	45.92	52.47
4	L-strand: 1333N ; H-strand: 1333C	Inactive-(2)	0	0	0	0	0
46	L-strand: 1333N ; H-strand: 1333C	Inactive-(2)	0	0	0	0	0
5	L-strand: 1397C ; H-strand: 1397N	Nd3-9577-(3)	1	27	31	0	0			3.31	14.38	82.32
56	L-strand: 1397C ; H-strand: 1397N	Nd3-9577-(3)	1	26	29	0	0			2.41	14.01	83.59
6	L-strand: 1397C ; H-strand: 1397N	Inactive-(3)	0	0	0	0	0
66	L-strand: 1397C ; H-strand: 1397N	Inactive-(3)	0	0	0	0	0
7	L-strand: 1397N ; H-strand: 1397C	Nd3-9577-(4)	2	0	1	0	0			6.87	78.58	14.55
67	L-strand: 1397N ; H-strand: 1397C	Nd3-9577-(4)	2	0	1	0	0			5.61	80.51	13.88
8	L-strand: 1397N ; H-strand: 1397C	Inactive-(4)	0	0	0	0	0
68	L-strand: 1397N ; H-strand: 1397C	Inactive-(4)	0	0	0	0	0
			Graphs plotted in Graphpad Prism 9 for macOS version 9.1.0

## Sheet: Fig. 3c-d and 3f-g
The NGS analysis of the DdCBE editing within the targeted region in adult mouse hearts at 3 weeks (Fig. 3c) or 24 weeks (Fig. 3f) after injection.
The distribution of NGS reads containing m.9576G (C12) or m.9577G (C13) edits at 3 weeks (Fig. 3d) or 24 weeks (Fig. 3g) after injection.
The raw NGS files have been deposited in GEO: GSE184064 [https://www.ncbi.nlm.nih.gov/geo/query/acc.cgi?acc=GSE184064].
					Plotted values							Plotted values
					% of base editing at individual Cs within the editing window by NGS							TCC > TCT	TCC > TTC	TCC > TTT
NGS ID	Injected as:	Incubation:	Injection type:	Mouse ID	C6	C12	C13	C17	C18	Used in:		% G40*Stop	% G40E	% G40K	Used in:
1	Adult	3 weeks	Vehicle	M00527362	0	0	0	0	0	Figure 3c					Figure 3d
2	Adult	3 weeks	Vehicle	M00527363	0	0	0	0	0
3	Adult	3 weeks	AAV-Nd3-9577-(1)	M00527341	0	2	2	0	0			9.2	6.8	84
4	Adult	3 weeks	AAV-Nd3-9577-(1)	M00527361	0	1	1	0	0			13.91	8.52	77.57
5	Adult	3 weeks	AAV-Inactive	M00527345	0	0	0	0	0
6	Adult	3 weeks	AAV-Inactive	M00527364	0	0	0	0	0
7	Adult	24 weeks	AAV-Nd3-9577-(1)	M00527342	1	11	10	0	0	Figure 3f		4.16	2.51	93.33	Figure 3g
8	Adult	24 weeks	AAV-Nd3-9577-(1)	M00527343	2	20	19	0	0			3.53	2.23	94.24
9	Adult	24 weeks	Vehicle	M00527344	0	1	1	0	0
10	Adult	24 weeks	Vehicle	M00527346	0	0	0	0	0
11	Adult	24 weeks	AAV-Inactive	M00527365	0	0	0	0	0
12	Adult	24 weeks	AAV-Inactive	M00527366	0	0	0	0	0
					Graphs plotted in Graphpad Prism 9 for macOS version 9.1.0

## Sheet: Fig. 4c-d
The NGS analysis of the DdCBE editing within the targeted region in neonatal mouse hearts (Fig 4c).
The distribution of NGS reads containing m.9576G (C12) or m.9577G (C13) edits in neonatal hearts at 3 weeks post-injection (Fig. 4d).
The raw NGS files have been deposited in GEO: GSE184064 [https://www.ncbi.nlm.nih.gov/geo/query/acc.cgi?acc=GSE184064].
					Plotted values							Plotted values
					% of base editing at individual Cs within the editing window by NGS							TCC > TCT	TCC > TTC	TCC > TTT
NGS ID	Injected as:	Incubation:	Injection type:	Mouse ID	C6	C12	C13	C17	C18	Used in:		% G40*Stop	% G40E	% G40K	Used in:
13	Neonate	3 weeks	AAV-Inactive	M00578544	0	2	2	0	0	Figure 4c					Figure 4d
14	Neonate	3 weeks	AAV-Nd3-9577-(1)	M00578545	3	31	31	0	0			2.99	1.72	95.29
15	Neonate	3 weeks	AAV-Nd3-9577-(1)	M00578546	2	25	25	0	0			3.37	1.75	94.88
16	Neonate	3 weeks	AAV-Nd3-9577-(1)	M00578547	1	20	20	0	0			3.16	1.83	95.01
17	Neonate	3 weeks	AAV-Nd3-9577-(1)	M00578548	2	20	20	0	0			3.16	1.93	94.91
18	Neonate	3 weeks	Vehicle	M00578549	0	0	0	0	0
19	Neonate	3 weeks	AAV-Inactive	M00578550	0	0	0	0	0
20	Neonate	3 weeks	Vehicle	M00578551	0	0	0	0	0
21	Neonate	3 weeks	AAV-Inactive	M00578552	0	0	0	0	0
22	Neonate	3 weeks	AAV-Inactive	M00578553	0	0	0	0	0
23	Neonate	3 weeks	Vehicle	M00578554	0	0	0	0	0
24	Neonate	3 weeks	AAV-Inactive	M00580006	0	0	0	0	0
25	Neonate	3 weeks	Vehicle	M00580007	0	0	0	0	0
26	Neonate	3 weeks	AAV-Nd3-9577-(1)	M00580009	2	24	23	0	0			3.36	1.83	94.8
27	Neonate	3 weeks	AAV-Inactive	M00580010	0	0	0	0	0
28	Neonate	3 weeks	Vehicle	M00580028	0	0	0	0	0
29	Neonate	3 weeks	Vehicle	M00580032	0	0	0	0	0
30	Neonate	3 weeks	Vehicle	M00580033	0	0	0	0	0
31	Neonate	3 weeks	AAV-Nd3-9577-(1)	M00580005	2	27	26	0	0			3.39	2.14	94.47
32	Neonate	3 weeks	AAV-Nd3-9577-(1)	M00580008	2	24	23	0	0			3.28	1.82	94.9
					Graphs plotted in Graphpad Prism 9 for macOS version 9.1.0

## Sheet: Suppl. Fig 1a-b
Real-Time qPCR quantification of AAV-DdCBE (L) and AAV-DdCBE (H) viral genomes per nucleus in hearts of adult-injected mice at 3 weeks (Suppl. Fig. 1a) or 24 weeks (Suppl. Fig. 1b) post-injection of either the catalytically active or inactive DdCBE-Nd3-9577-1 AAV pair.
Viral genomes were normalised using Actin as having two copies in the nuclear genome.
Buffer-injected animals were used as negative control.
					Plotted Values
	Injected as:	Incubation:	Injection type:	Sample Name	DdCBE(H) - 1333C	DdCBE(L) - 1333N	Used in:
	Adult	3 weeks	AAV-Nd3-9577-(1)	active_3w_1	0.565776	1.055	Suppl. Fig 1a
	Adult	3 weeks	AAV-Nd3-9577-(1)	active_3w_2	0.400536	0.748509
	Adult	3 weeks	AAV-Inactive	dead_3w_1	1.08471	1.95579
	Adult	3 weeks	AAV-Inactive	dead_3w_2	0.597917	0.972419
	Adult	24 weeks	AAV-Nd3-9577-(1)	active_24w_1	0.0394216	0.200107	Suppl. Fig 1b
	Adult	24 weeks	AAV-Nd3-9577-(1)	active_24w_2	0.0770419	0.332149
	Adult	24 weeks	AAV-Inactive	dead_24w_1	0.0607624	0.241905
	Adult	24 weeks	AAV-Inactive	dead_24w_2	0.112465	0.366987
Calculations and standard curves performed in Excel version 15.32 and Graphs plotted in Graphpad Prism 9 for macOS version 9.1.0
								DdCBE(H) - 1333C												DdCBE(L) - 1333N
								Mean												Mean
Sample Name	Target Name	CT		Absolut copies		1333C/Actin		1333C/Actin				Sample Name	Target Name	CT		Absolut copies		1333N/Actin		1333N/Actin
buffer_3w_1	1333C	35.2749		14.9523								buffer_3w_1	1333N	35.2884		20.7139
buffer_3w_1	Actin	29.6217		1805.89		0.0165594						buffer_3w_1	Actin	28.359		2498.68		0.0165799
buffer_3w_1	1333C	34.8484		19.8223								buffer_3w_1	1333N	34.4259		36.697
buffer_3w_1	Actin	29.395		2087.29		0.0189933		0.0196853				buffer_3w_1	Actin	29.0493		1588.75		0.046196		0.0295449
buffer_3w_1	1333C	34.4122		26.4468								buffer_3w_1	1333N	35.4594		18.4943
buffer_3w_1	Actin	29.2772		2250.49		0.0235032						buffer_3w_1	Actin	29.2093		1430.42		0.0258587
active_3w_1	1333C	29.199		829.661								active_3w_1	1333N	30.0067		687.176
active_3w_1	Actin	28.8789		2902.86		0.571617						active_3w_1	Actin	29.3038		1344.49		1.02221
active_3w_1	1333C	29.8445		541.521								active_3w_1	1333N	30.116		639.141
active_3w_1	Actin	29.3849		2100.81		0.515535		0.565776				active_3w_1	Actin	29.5408		1150.9		1.11068		1.055
active_3w_1	1333C	29.6547		613.904								active_3w_1	1333N	30.0641		661.519
active_3w_1	Actin	29.4524		2012.22		0.610176						active_3w_1	Actin	29.3765		1281.86		1.03212
active_3w_2	1333C	29.9031		520.952								active_3w_2	1333N	30.1379		629.919
active_3w_2	Actin	28.9709		2737.1		0.38066						active_3w_2	Actin	29.04		1598.47		0.788154
active_3w_2	1333C	30.0097		485.505								active_3w_2	1333N	30.3832		535.399
active_3w_2	Actin	29.1706		2409.22		0.403038		0.400536				active_3w_2	Actin	29.2528		1390.19		0.770254		0.748509
active_3w_2	1333C	29.975		496.749								active_3w_2	1333N	30.3182		558.955
active_3w_2	Actin	29.1914		2377.29		0.417911						active_3w_2	Actin	29.0131		1626.95		0.68712
dead_3w_1	1333C	28.9166		999.97								dead_3w_1	1333N	29.5767		913.859
dead_3w_1	Actin	29.7705		1642.09		1.21792						dead_3w_1	Actin	29.9727		866.902		2.10833
dead_3w_1	1333C	29.0498		915.695								dead_3w_1	1333N	29.5548		927.249
dead_3w_1	Actin	29.661		1761.07		1.03993		1.08471				dead_3w_1	Actin	29.8109		964.031		1.92369		1.95579
dead_3w_1	1333C	29.0661		905.848								dead_3w_1	1333N	29.6347		879.377
dead_3w_1	Actin	29.6108		1818.45		0.996288						dead_3w_1	Actin	29.82		958.267		1.83535
dead_3w_2	1333C	29.128		869.536								dead_3w_2	1333N	29.8418		766.561
dead_3w_2	Actin	29.0536		2596.25		0.669839						dead_3w_2	Actin	29.0472		1590.99		0.96363
dead_3w_2	1333C	28.9647		968.648								dead_3w_2	1333N	29.7212		830.4
dead_3w_2	Actin	28.7158		3221.61		0.601344		0.597917				dead_3w_2	Actin	29.095		1541.84		1.07716		0.972419
dead_3w_2	1333C	29.4076		722.834								dead_3w_2	1333N	29.968		705.033
dead_3w_2	Actin	28.9542		2766.47		0.522568						dead_3w_2	Actin	29.0302		1608.8		0.876469
buffer_24w_1	1333C	35.7666		10.8032								buffer_24w_1	1333N	29.6569		866.569
buffer_24w_1	Actin	24.6934		42106.5		0.00051314						buffer_24w_1	Actin	24.8191		25482.4		0.0680131
buffer_24w_1	1333C	35.6416		11.7336								buffer_24w_1	1333N	29.866		754.355
buffer_24w_1	Actin	24.674		42631.2		0.00055047		0.000593376				buffer_24w_1	Actin	24.7581		26521.6		0.056886		0.0642975
buffer_24w_1	1333C	35.3526		14.2037								buffer_24w_1	1333N	29.7097		836.748
buffer_24w_1	Actin	24.7876		39646.5		0.000716518						buffer_24w_1	Actin	24.872		24612.6		0.0679933
active_24w_1	1333C	30.5401		341.915								active_24w_1	1333N	29.0393		1305.08
active_24w_1	Actin	22.1944		207908		0.0032891						active_24w_1	Actin	25.8951		12579.9		0.207486
active_24w_1	1333C	29.3797		736.261								active_24w_1	1333N	29.1243		1233.55
active_24w_1	Actin	25.2071		30323.7		0.0485601		0.0394216				active_24w_1	Actin	25.927		12319.9		0.200254		0.200107
active_24w_1	1333C	29.2489		802.762								active_24w_1	1333N	28.7843		1545.4
active_24w_1	Actin	25.5618		24173.9		0.0664157						active_24w_1	Actin	25.5238		16049.4		0.19258
active_24w_2	1333C	28.8133		1070.59								active_24w_2	1333N	24.9104		20159.3
active_24w_2	Actin	25.7487		21453.5		0.0998061						active_24w_2	Actin	22.3066		132441		0.304427
active_24w_2	1333C	26.9681		3625.22								active_24w_2	1333N	28.0488		2516.7
active_24w_2	Actin	22.8217		139243		0.0520703		0.0770419				active_24w_2	Actin	25.6816		14470.8		0.347831		0.332149
active_24w_2	1333C	29.2965		777.905								active_24w_2	1333N	28.2677		2176.75
active_24w_2	Actin	25.8875		19631.9		0.0792492						active_24w_2	Actin	25.8868		12648.6		0.34419
dead_24w_1	1333C	29.1057		882.468								dead_24w_1	1333N	27.9263		2729.52
dead_24w_1	Actin	25.232		29846.2		0.0591343						dead_24w_1	Actin	24.9746		23010.9		0.237237
dead_24w_1	1333C	28.759		1109.77								dead_24w_1	1333N	27.9235		2734.6
dead_24w_1	Actin	24.9924		34783.9		0.0638095		0.0607624				dead_24w_1	Actin	25.0236		22282.6		0.245447		0.241905
dead_24w_1	1333C	28.8365		1054.33								dead_24w_1	1333N	28.1114		2414.37
dead_24w_1	Actin	24.959		35533.3		0.0593435						dead_24w_1	Actin	25.1984		19868.8		0.243031
dead_24w_2	1333C	29.0332		925.781								dead_24w_2	1333N	28.1066		2422.05
dead_24w_2	Actin	25.9486		18881.1		0.0980642						dead_24w_2	Actin	25.7766		13596.8		0.356267
dead_24w_2	1333C	28.9344		988.284								dead_24w_2	1333N	28.4427		1938.24
dead_24w_2	Actin	26.1573		16523.5		0.119622		0.112465				dead_24w_2	Actin	26.1082		10939		0.354374		0.366987
dead_24w_2	1333C	28.9855		955.456								dead_24w_2	1333N	28.2605		2187.17
dead_24w_2	Actin	26.2113		15963.1		0.119708						dead_24w_2	Actin	26.0713		11207.1		0.39032
buffer_pups_1	1333C	28.1907		1615.76								buffer_pups_1	1333N	27.0554		4862.64
buffer_pups_1	Actin	23.1235		114819		0.0281446						buffer_pups_1	Actin	23.2756		70142.1		0.138651
buffer_pups_1	1333C	28.2132		1591.84								buffer_pups_1	1333N	27.0236		4966.21
buffer_pups_1	Actin	23.183		110540		0.0288013		0.0298625				buffer_pups_1	Actin	23.3849		65287.5		0.152134		0.148801
buffer_pups_1	1333C	28.0766		1742.24								buffer_pups_1	1333N	26.9353		5265.58
buffer_pups_1	Actin	23.2376		106750		0.0326415						buffer_pups_1	Actin	23.3302		67672.7		0.155619
active_pups_1	1333C	18.5168		967035								active_pups_1	1333N	18.8706		1.10557e+06
active_pups_1	Actin	23.0069		123701		15.6351						active_pups_1	Actin	22.7897		96470.1		22.9205
active_pups_1	1333C	18.4318		1.02292e+06								active_pups_1	1333N	18.8039		1.1555e+06
active_pups_1	Actin	23.0188		122769		16.6641		15.7332				active_pups_1	Actin	22.6735		104111		22.1975		22.3793
active_pups_1	1333C	18.4358		1.02021e+06								active_pups_1	1333N	18.6393		1.28873e+06
active_pups_1	Actin	22.8478		136938		14.9003						active_pups_1	Actin	22.4949		117051		22.0199
active_pups_2	1333C	21.4539		138765								active_pups_2	1333N	21.7206		167090
active_pups_2	Actin	25.6349		23071		12.0294						active_pups_2	Actin	25.4491		16855.8		19.8259
active_pups_2	1333C	21.5819		127507								active_pups_2	1333N	21.4973		193749
active_pups_2	Actin	25.8854		19658.6		12.9722		13.0616				active_pups_2	Actin	25.2135		19672.3		19.6977		19.8069
active_pups_2	1333C	21.2852		155142								active_pups_2	1333N	19.0324		993088
active_pups_2	Actin	25.7181		21876.9		14.1832						active_pups_2	Actin	22.7376		99823.1		19.897
active_pups_3	1333C	20.9595		192407								active_pups_3	1333N	21.0676		257609
active_pups_3	Actin	24.1936		57951.5		6.64028						active_pups_3	Actin	24.1278		40103.5		12.8472
active_pups_3	1333C	20.9509		193507								active_pups_3	1333N	21.117		249316
active_pups_3	Actin	24.3094		53818.5		7.1911		7.39138				active_pups_3	Actin	24.1793		38771.8		12.8607		13.5747
active_pups_3	1333C	20.8365		208698								active_pups_3	1333N	21.0241		265153
active_pups_3	Actin	24.4236		50031		8.34277						active_pups_3	Actin	24.3216		35315.6		15.0162
active_pups_4	1333C	20.7936		214710								active_pups_4	1333N	21.3128		218963
active_pups_4	Actin	23.703		79286.4		5.41606						active_pups_4	Actin	23.86		47806.3		9.16045
active_pups_4	1333C	20.8384		208440								active_pups_4	1333N	21.0526		260186
active_pups_4	Actin	23.5008		90223.7		4.62051		4.7013				active_pups_4	Actin	23.4646		61961.3		8.39835		8.3572
active_pups_4	1333C	20.9549		192996								active_pups_4	1333N	21.1033		251595
active_pups_4	Actin	23.4217		94900.8		4.06733						active_pups_4	Actin	23.3459		66977.7		7.51279
active_pups_5	1333C	19.3019		575505								active_pups_5	1333N	19.6733		649284
active_pups_5	Actin	22.8987		132556		8.68323						active_pups_5	Actin	22.8238		94336.9		13.7652
active_pups_5	1333C	19.3891		543284								active_pups_5	1333N	19.7023		636953
active_pups_5	Actin	22.9363		129409		8.39636		8.31402				active_pups_5	Actin	22.8411		93273.7		13.6577		13.4819
active_pups_5	1333C	19.3889		543355								active_pups_5	1333N	19.6982		638650
active_pups_5	Actin	22.8333		138215		7.86248						active_pups_5	Actin	22.7645		98081.6		13.0228
dead_pups_1	1333C	23.5851		33922.2								dead_pups_1	1333N	26.0773		9300.52
dead_pups_1	Actin	26.9306		10081.1		6.72988						dead_pups_1	Actin	28.7475		1936.56		9.60522
dead_pups_1	1333C	25.1649		11939.1								dead_pups_1	1333N	26.0664		9367.59
dead_pups_1	Actin	28.5516		3577.98		6.67365		7.12671				dead_pups_1	Actin	28.7585		1922.64		9.7445		9.96332
dead_pups_1	1333C	24.2733		21523.9								dead_pups_1	1333N	25.9889		9861.57
dead_pups_1	Actin	27.9084		5396.77		7.97658						dead_pups_1	Actin	28.7998		1871.22		10.5402
dead_pups_2	1333C	22.0413		94117.4								dead_pups_2	1333N	22.9871		72156.3
dead_pups_2	Actin	25.6195		23300		8.07874						dead_pups_2	Actin	25.9026		12518.5		11.5279
dead_pups_2	1333C	22.2179		83746.8								dead_pups_2	1333N	22.9604		73445.5
dead_pups_2	Actin	25.6042		23528.4		7.11877		7.69014				dead_pups_2	Actin	25.9886		11831.2		12.4155		12.0541
dead_pups_2	1333C	22.1604		86988.1								dead_pups_2	1333N	22.9965		71710.8
dead_pups_2	Actin	25.7024		22098.1		7.87292						dead_pups_2	Actin	26.0007		11737.6		12.2189
dead_pups_3	1333C	20.7332		223442								dead_pups_3	1333N	21.4496		199984
dead_pups_3	Actin	25.256		29391.2		15.2047						dead_pups_3	Actin	25.0145		22416.6		17.8425
dead_pups_3	1333C	20.7503		220933								dead_pups_3	1333N	21.4296		202645
dead_pups_3	Actin	25.0391		33762		13.0877		12.7027				dead_pups_3	Actin	24.8387		25156.3		16.1109		16.2874
dead_pups_3	1333C	20.8361		208751								dead_pups_3	1333N	21.5864		182636
dead_pups_3	Actin	24.6776		42533.8		9.81578						dead_pups_3	Actin	24.879		24500.6		14.9087
dead_pups_4	1333C	20.5669		249419								dead_pups_4	1333N	21.4607		198514
dead_pups_4	Actin	23.2865		103461		4.82149						dead_pups_4	Actin	23.5919		56998		6.96564
dead_pups_4	1333C	20.7551		220231								dead_pups_4	1333N	21.429		202729
dead_pups_4	Actin	23.3831		97268.9		4.52828		4.62169				dead_pups_4	Actin	23.6091		56359.4		7.19414		7.08688
dead_pups_4	1333C	20.7667		218558								dead_pups_4	1333N	21.4562		199100
dead_pups_4	Actin	23.3906		96807.6		4.51531						dead_pups_4	Actin	23.6167		56077.6		7.10087
dead_pups_5	1333C	21.6279		123689								dead_pups_5	1333N	22.6546		89955.9
dead_pups_5	Actin	25.7072		22030.3		11.229						dead_pups_5	Actin	26.0067		11691.6		15.3882
dead_pups_5	1333C	21.5694		128564								dead_pups_5	1333N	22.4935		100092
dead_pups_5	Actin	25.5559		24265.3		10.5966		11.5662				dead_pups_5	Actin	25.9652		12014.9		16.6614		16.157
dead_pups_5	1333C	21.7427		114651								dead_pups_5	1333N	22.4462		103285
dead_pups_5	Actin	26.0397		17812.6		12.873						dead_pups_5	Actin	25.8952		12579.3		16.4214
H2O	1333C	34.1668										H2O	1333N	38.2006
H2O	Actin	35.7773										H2O	Actin	37.389
H2O	1333C	35.0131										H2O	1333N	37.1344
H2O	Actin	36.4801										H2O	Actin	36.1493
H2O	1333C	35.3064										H2O	1333N	36.6463
H2O	Actin	36.2595		Standard (ng)	copies							H2O	Actin	36.8756		Standard (ng)	copies
5	1333C	20.7304		0.0025	231630							5	1333N	21.1557		0.0025	231630
5	Actin	19.9406		0.0025	819508							5	Actin	19.5683		0.0025	819508
5	1333C	20.8201		0.0025	231630							5	1333N	21.2281		0.0025	231630
5	Actin	19.8949		0.0025	819508							5	Actin	19.4566		0.0025	819508
5	1333C	20.829		0.0025	231630							5	1333N	21.3252		0.0025	231630
5	Actin	19.8814		0.0025	819508							5	Actin	19.583		0.0025	819508
6	1333C	24.6422		0.00025	23163							6	1333N	24.9555		0.00025	23163
6	Actin	23.7226		0.00025	81950.8							6	Actin	23.0394		0.00025	81950.8
6	1333C	24.5727		0.00025	23163							6	1333N	24.9371		0.00025	23163
6	Actin	23.6116		0.00025	81950.8							6	Actin	23.0351		0.00025	81950.8
6	1333C	24.6683		0.00025	23163							6	1333N	24.9454		0.00025	23163
6	Actin	23.6504		0.00025	81950.8							6	Actin	23.0133		0.00025	81950.8
7	1333C	28.1624		2.5e-05	2316.3							7	1333N	28.3685		2.5e-05	2316.3
7	Actin	27.3477		2.5e-05	8195.08							7	Actin	26.5313		2.5e-05	8195.08
7	1333C	28.1474		2.5e-05	2316.3							7	1333N	28.3543		2.5e-05	2316.3
7	Actin	27.2852		2.5e-05	8195.08							7	Actin	26.4592		2.5e-05	8195.08
7	1333C	28.0643		2.5e-05	2316.3							7	1333N	28.2837		2.5e-05	2316.3
7	Actin	27.2112		2.5e-05	8195.08							7	Actin	26.5083		2.5e-05	8195.08
8	1333C	31.1388		2.5e-06	231.63							8	1333N	31.6614		2.5e-06	231.63
8	Actin	30.6242		2.5e-06	819.508							8	Actin	29.9843		2.5e-06	819.508
8	1333C	31.3436		2.5e-06	231.63							8	1333N	31.8252		2.5e-06	231.63
8	Actin	30.6913		2.5e-06	819.508							8	Actin	30.0905		2.5e-06	819.508
8	1333C	31.1487		2.5e-06	231.63							8	1333N	31.5407		2.5e-06	231.63
8	Actin	30.8156		2.5e-06	819.508							8	Actin	30.1479		2.5e-06	819.508
Standard:	1333C	pcmCherry_CMV_COX2_T2A_L2(33C)_H2(33N)										Standard:	1333N	pcmCherry_CMV_COX2_T2A_L2(33C)_H2(33N)
	Actin	pTriplex_calibration(pDel_Act_ND1)											Actin	pTriplex_calibration(pDel_Act_ND1)

## Sheet: Suppl. Fig 1c
Uncropped images for Suppl. Fig. 1c
Western blot analysis of the levels of HA-tagged DdCBE (L) and Flag-tagged DdCBE (H) in hearts of adult-injected mice at 3 weeks or 24 weeks post-injection of either the catalytically active or inactive DdCBE-Nd3-9577-1 AAV pair and vehicle injected mice (control). Coomassie Brilliant Blue (CBB) was used as loading control.

## Sheet: Suppl. Fig 1f-g
Real-Time qPCR relative quantification of mtDNA copy number in hearts of adult-injected mice at 3 weeks (Suppl. Fig 2f) or 24 weeks (Suppl. Fig 2g) post-injection of either the catalytically active or inactive DdCBE-Nd3-9577-1 AAV pair.
					Plotted Values
	Injected as:	Incubation:	Injection type:	Sample Name	mtDNA copy number (%)	Used in:
	Adult	3 weeks	Vehicle	buffer_3w_1	95.2979	Suppl. Fig 1f
	Adult	3 weeks	Vehicle	buffer_3w_2	104.702
	Adult	3 weeks	AAV-Nd3-9577-(1)	active_3w_1	113.908
	Adult	3 weeks	AAV-Nd3-9577-(1)	active_3w_2	112.478
	Adult	3 weeks	AAV-Inactive	dead_3w_1	139.425
	Adult	3 weeks	AAV-Inactive	dead_3w_2	123.734
	Adult	24 weeks	AAV-Nd3-9577-(1)	buffer_24w_1	78.3591	Suppl. Fig 1g
	Adult	24 weeks	AAV-Nd3-9577-(1)	buffer_24w_2	121.641
	Adult	24 weeks	Vehicle	active_24w_1	53.1576
	Adult	24 weeks	Vehicle	active_24w_2	262.977
	Adult	24 weeks	AAV-Inactive	dead_24w_1	120.271
	Adult	24 weeks	AAV-Inactive	dead_24w_2	266.356
Calculations performed in Excel version 15.32 and Graphs plotted in Graphpad Prism 9 for macOS version 9.1.0
Sample Name	Target Name	CT		del Ct		Mean del Ct		Copy number					mtDNA copy number (%)
buffer_3w_1	Actin	28.8259
buffer_3w_1	Nd1	15.7524		-13.0736
buffer_3w_1	Actin	28.638
buffer_3w_1	Nd1	15.8827		-12.7553		-12.9187		7742.97					95.2979
buffer_3w_1	Actin	28.5373
buffer_3w_1	Nd1	15.6102		-12.9271
buffer_3w_2	Actin	27.8812							Average buffer 3w		8125.01
buffer_3w_2	Nd1	14.6423		-13.239
buffer_3w_2	Actin	28.3718
buffer_3w_2	Nd1	15.4462		-12.9256		-13.0544		8507.06					104.702
buffer_3w_2	Actin	28.4793
buffer_3w_2	Nd1	15.4805		-12.9988
active_3w_1	Actin	28.5302
active_3w_1	Nd1	15.3133		-13.2169
active_3w_1	Actin	28.8008
active_3w_1	Nd1	15.6405		-13.1603		-13.176		9255.01					113.908
active_3w_1	Actin	28.819
active_3w_1	Nd1	15.6681		-13.1509
active_3w_2	Actin	28.4069
active_3w_2	Nd1	15.2265		-13.1803
active_3w_2	Actin	28.5371
active_3w_2	Nd1	15.5479		-12.9892		-13.1578		9138.82					112.478
active_3w_2	Actin	28.7824
active_3w_2	Nd1	15.4785		-13.3039
dead_3w_1	Actin	28.9126
dead_3w_1	Nd1	15.3725		-13.5401
dead_3w_1	Actin	29.0792
dead_3w_1	Nd1	15.6425		-13.4368		-13.4676		11328.3					139.425
dead_3w_1	Actin	28.924
dead_3w_1	Nd1	15.4979		-13.4261
dead_3w_2	Actin	28.4496
dead_3w_2	Nd1	15.1026		-13.3471
dead_3w_2	Actin	28.4663
dead_3w_2	Nd1	15.186		-13.2802		-13.2954		10053.4					123.734
dead_3w_2	Actin	28.3758
dead_3w_2	Nd1	15.117		-13.2589
buffer_24w_1	Actin	26.5739
buffer_24w_1	Nd1	15.2429		-11.331
buffer_24w_1	Actin	26.7738
buffer_24w_1	Nd1	15.2932		-11.4806		-11.379		2663.25					78.3591
buffer_24w_1	Actin	26.7189
buffer_24w_1	Nd1	15.3936		-11.3253
buffer_24w_2	Actin	26.2204							Average buffer 24w		3398.77
buffer_24w_2	Nd1	14.4324		-11.788
buffer_24w_2	Actin	26.5538
buffer_24w_2	Nd1	14.5546		-11.9992		-12.0134		4134.3					121.641
buffer_24w_2	Actin	26.9396
buffer_24w_2	Nd1	14.6865		-12.2531
active_24w_1	Actin	27.1238
active_24w_1	Nd1	16.1608		-10.9629
active_24w_1	Actin	26.7796
active_24w_1	Nd1	15.8529		-10.9267		-10.8191		1806.71					53.1576
active_24w_1	Actin	26.1981
active_24w_1	Nd1	15.6304		-10.5677
active_24w_2	Actin	28.1905
active_24w_2	Nd1	14.8599		-13.3306
active_24w_2	Actin	28.3642
active_24w_2	Nd1	15.3969		-12.9673		-13.1257		8938.01					262.977
active_24w_2	Actin	28.2707
active_24w_2	Nd1	15.1914		-13.0793
dead_24w_1	Actin	26.9325
dead_24w_1	Nd1	14.9961		-11.9364
dead_24w_1	Actin	26.9651
dead_24w_1	Nd1	14.7911		-12.174		-11.9971		4087.72					120.271
dead_24w_1	Actin	26.9855
dead_24w_1	Nd1	15.1047		-11.8808
dead_24w_2	Actin	27.3372
dead_24w_2	Nd1	14.2987		-13.0385
dead_24w_2	Actin	27.5274
dead_24w_2	Nd1	14.4265		-13.1009		-13.1442		9052.84					266.356
dead_24w_2	Actin	27.8605
dead_24w_2	Nd1	14.5674		-13.2931
H2O	Actin	32.815
H2O	Nd1	31.8548
H2O	Actin	32.6356
H2O	Nd1	31.7818
H2O	Actin	32.8451
H2O	Nd1	31.8462

## Sheet: Suppl. Fig 2a
Real-Time qPCR quantification of AAV-DdCBE (L) and AAV-DdCBE (H) viral genomes per nucleus in hearts of neonate-injected mice at 3 weeks post-injection of either the catalytically active or inactive DdCBE-Nd3-9577-1 AAV pair.
Viral genomes were normalised using Actin as having two copies in the nuclear genome.
Buffer-injected animals were used as negative control.
					Plotted Values
	Injected as:	Incubation:	Injection type:	Sample Name	DdCBE(H) - 1333C	DdCBE(L) - 1333N	Used in:
	Neonate	3 weeks	AAV-Nd3-9577-(1)	active_pups_1	15.7332	22.3793	Suppl. Fig 2a
	Neonate	3 weeks	AAV-Nd3-9577-(1)	active_pups_2	13.0616	19.8069
	Neonate	3 weeks	AAV-Nd3-9577-(1)	active_pups_3	7.39138	13.5747
	Neonate	3 weeks	AAV-Nd3-9577-(1)	active_pups_4	4.7013	8.3572
	Neonate	3 weeks	AAV-Nd3-9577-(1)	active_pups_5	8.31402	13.4819
	Neonate	3 weeks	AAV-Inactive	dead_pups_1	7.12671	9.96332
	Neonate	3 weeks	AAV-Inactive	dead_pups_2	7.69014	12.0541
	Neonate	3 weeks	AAV-Inactive	dead_pups_3	12.7027	16.2874
	Neonate	3 weeks	AAV-Inactive	dead_pups_4	4.62169	7.08688
	Neonate	3 weeks	AAV-Inactive	dead_pups_5	11.5662	16.157
Calculations and standard curves performed in Excel version 15.32 and Graphs plotted in Graphpad Prism 9 for macOS version 9.1.0
								Mean												Mean
Sample Name	Target Name	CT		Absolut copies		1333C/Actin		1333C/Actin				Sample Name	Target Name	CT		Absolut copies		1333N/Actin		1333N/Actin
buffer_pups_1	1333C	28.1907		1615.76								buffer_pups_1	1333N	27.0554		4862.64
buffer_pups_1	Actin	23.1235		114819		0.0281446						buffer_pups_1	Actin	23.2756		70142.1		0.138651
buffer_pups_1	1333C	28.2132		1591.84								buffer_pups_1	1333N	27.0236		4966.21
buffer_pups_1	Actin	23.183		110540		0.0288013		0.0298625				buffer_pups_1	Actin	23.3849		65287.5		0.152134		0.148801
buffer_pups_1	1333C	28.0766		1742.24								buffer_pups_1	1333N	26.9353		5265.58
buffer_pups_1	Actin	23.2376		106750		0.0326415						buffer_pups_1	Actin	23.3302		67672.7		0.155619
active_pups_1	1333C	18.5168		967035								active_pups_1	1333N	18.8706		1.10557e+06
active_pups_1	Actin	23.0069		123701		15.6351						active_pups_1	Actin	22.7897		96470.1		22.9205
active_pups_1	1333C	18.4318		1.02292e+06								active_pups_1	1333N	18.8039		1.1555e+06
active_pups_1	Actin	23.0188		122769		16.6641		15.7332				active_pups_1	Actin	22.6735		104111		22.1975		22.3793
active_pups_1	1333C	18.4358		1.02021e+06								active_pups_1	1333N	18.6393		1.28873e+06
active_pups_1	Actin	22.8478		136938		14.9003						active_pups_1	Actin	22.4949		117051		22.0199
active_pups_2	1333C	21.4539		138765								active_pups_2	1333N	21.7206		167090
active_pups_2	Actin	25.6349		23071		12.0294						active_pups_2	Actin	25.4491		16855.8		19.8259
active_pups_2	1333C	21.5819		127507								active_pups_2	1333N	21.4973		193749
active_pups_2	Actin	25.8854		19658.6		12.9722		13.0616				active_pups_2	Actin	25.2135		19672.3		19.6977		19.8069
active_pups_2	1333C	21.2852		155142								active_pups_2	1333N	19.0324		993088
active_pups_2	Actin	25.7181		21876.9		14.1832						active_pups_2	Actin	22.7376		99823.1		19.897
active_pups_3	1333C	20.9595		192407								active_pups_3	1333N	21.0676		257609
active_pups_3	Actin	24.1936		57951.5		6.64028						active_pups_3	Actin	24.1278		40103.5		12.8472
active_pups_3	1333C	20.9509		193507								active_pups_3	1333N	21.117		249316
active_pups_3	Actin	24.3094		53818.5		7.1911		7.39138				active_pups_3	Actin	24.1793		38771.8		12.8607		13.5747
active_pups_3	1333C	20.8365		208698								active_pups_3	1333N	21.0241		265153
active_pups_3	Actin	24.4236		50031		8.34277						active_pups_3	Actin	24.3216		35315.6		15.0162
active_pups_4	1333C	20.7936		214710								active_pups_4	1333N	21.3128		218963
active_pups_4	Actin	23.703		79286.4		5.41606						active_pups_4	Actin	23.86		47806.3		9.16045
active_pups_4	1333C	20.8384		208440								active_pups_4	1333N	21.0526		260186
active_pups_4	Actin	23.5008		90223.7		4.62051		4.7013				active_pups_4	Actin	23.4646		61961.3		8.39835		8.3572
active_pups_4	1333C	20.9549		192996								active_pups_4	1333N	21.1033		251595
active_pups_4	Actin	23.4217		94900.8		4.06733						active_pups_4	Actin	23.3459		66977.7		7.51279
active_pups_5	1333C	19.3019		575505								active_pups_5	1333N	19.6733		649284
active_pups_5	Actin	22.8987		132556		8.68323						active_pups_5	Actin	22.8238		94336.9		13.7652
active_pups_5	1333C	19.3891		543284								active_pups_5	1333N	19.7023		636953
active_pups_5	Actin	22.9363		129409		8.39636		8.31402				active_pups_5	Actin	22.8411		93273.7		13.6577		13.4819
active_pups_5	1333C	19.3889		543355								active_pups_5	1333N	19.6982		638650
active_pups_5	Actin	22.8333		138215		7.86248						active_pups_5	Actin	22.7645		98081.6		13.0228
dead_pups_1	1333C	23.5851		33922.2								dead_pups_1	1333N	26.0773		9300.52
dead_pups_1	Actin	26.9306		10081.1		6.72988						dead_pups_1	Actin	28.7475		1936.56		9.60522
dead_pups_1	1333C	25.1649		11939.1								dead_pups_1	1333N	26.0664		9367.59
dead_pups_1	Actin	28.5516		3577.98		6.67365		7.12671				dead_pups_1	Actin	28.7585		1922.64		9.7445		9.96332
dead_pups_1	1333C	24.2733		21523.9								dead_pups_1	1333N	25.9889		9861.57
dead_pups_1	Actin	27.9084		5396.77		7.97658						dead_pups_1	Actin	28.7998		1871.22		10.5402
dead_pups_2	1333C	22.0413		94117.4								dead_pups_2	1333N	22.9871		72156.3
dead_pups_2	Actin	25.6195		23300		8.07874						dead_pups_2	Actin	25.9026		12518.5		11.5279
dead_pups_2	1333C	22.2179		83746.8								dead_pups_2	1333N	22.9604		73445.5
dead_pups_2	Actin	25.6042		23528.4		7.11877		7.69014				dead_pups_2	Actin	25.9886		11831.2		12.4155		12.0541
dead_pups_2	1333C	22.1604		86988.1								dead_pups_2	1333N	22.9965		71710.8
dead_pups_2	Actin	25.7024		22098.1		7.87292						dead_pups_2	Actin	26.0007		11737.6		12.2189
dead_pups_3	1333C	20.7332		223442								dead_pups_3	1333N	21.4496		199984
dead_pups_3	Actin	25.256		29391.2		15.2047						dead_pups_3	Actin	25.0145		22416.6		17.8425
dead_pups_3	1333C	20.7503		220933								dead_pups_3	1333N	21.4296		202645
dead_pups_3	Actin	25.0391		33762		13.0877		12.7027				dead_pups_3	Actin	24.8387		25156.3		16.1109		16.2874
dead_pups_3	1333C	20.8361		208751								dead_pups_3	1333N	21.5864		182636
dead_pups_3	Actin	24.6776		42533.8		9.81578						dead_pups_3	Actin	24.879		24500.6		14.9087
dead_pups_4	1333C	20.5669		249419								dead_pups_4	1333N	21.4607		198514
dead_pups_4	Actin	23.2865		103461		4.82149						dead_pups_4	Actin	23.5919		56998		6.96564
dead_pups_4	1333C	20.7551		220231								dead_pups_4	1333N	21.429		202729
dead_pups_4	Actin	23.3831		97268.9		4.52828		4.62169				dead_pups_4	Actin	23.6091		56359.4		7.19414		7.08688
dead_pups_4	1333C	20.7667		218558								dead_pups_4	1333N	21.4562		199100
dead_pups_4	Actin	23.3906		96807.6		4.51531						dead_pups_4	Actin	23.6167		56077.6		7.10087
dead_pups_5	1333C	21.6279		123689								dead_pups_5	1333N	22.6546		89955.9
dead_pups_5	Actin	25.7072		22030.3		11.229						dead_pups_5	Actin	26.0067		11691.6		15.3882
dead_pups_5	1333C	21.5694		128564								dead_pups_5	1333N	22.4935		100092
dead_pups_5	Actin	25.5559		24265.3		10.5966		11.5662				dead_pups_5	Actin	25.9652		12014.9		16.6614		16.157
dead_pups_5	1333C	21.7427		114651								dead_pups_5	1333N	22.4462		103285
dead_pups_5	Actin	26.0397		17812.6		12.873						dead_pups_5	Actin	25.8952		12579.3		16.4214
H2O	1333C	34.1668										H2O	1333N	38.2006
H2O	Actin	35.7773										H2O	Actin	37.389
H2O	1333C	35.0131										H2O	1333N	37.1344
H2O	Actin	36.4801										H2O	Actin	36.1493
H2O	1333C	35.3064										H2O	1333N	36.6463
H2O	Actin	36.2595		Standard (ng)	copies							H2O	Actin	36.8756		Standard (ng)	copies
5	1333C	20.7304		0.0025	231630							5	1333N	21.1557		0.0025	231630
5	Actin	19.9406		0.0025	819508							5	Actin	19.5683		0.0025	819508
5	1333C	20.8201		0.0025	231630							5	1333N	21.2281		0.0025	231630
5	Actin	19.8949		0.0025	819508							5	Actin	19.4566		0.0025	819508
5	1333C	20.829		0.0025	231630							5	1333N	21.3252		0.0025	231630
5	Actin	19.8814		0.0025	819508							5	Actin	19.583		0.0025	819508
6	1333C	24.6422		0.00025	23163							6	1333N	24.9555		0.00025	23163
6	Actin	23.7226		0.00025	81950.8							6	Actin	23.0394		0.00025	81950.8
6	1333C	24.5727		0.00025	23163							6	1333N	24.9371		0.00025	23163
6	Actin	23.6116		0.00025	81950.8							6	Actin	23.0351		0.00025	81950.8
6	1333C	24.6683		0.00025	23163							6	1333N	24.9454		0.00025	23163
6	Actin	23.6504		0.00025	81950.8							6	Actin	23.0133		0.00025	81950.8
7	1333C	28.1624		2.5e-05	2316.3							7	1333N	28.3685		2.5e-05	2316.3
7	Actin	27.3477		2.5e-05	8195.08							7	Actin	26.5313		2.5e-05	8195.08
7	1333C	28.1474		2.5e-05	2316.3							7	1333N	28.3543		2.5e-05	2316.3
7	Actin	27.2852		2.5e-05	8195.08							7	Actin	26.4592		2.5e-05	8195.08
7	1333C	28.0643		2.5e-05	2316.3							7	1333N	28.2837		2.5e-05	2316.3
7	Actin	27.2112		2.5e-05	8195.08							7	Actin	26.5083		2.5e-05	8195.08
8	1333C	31.1388		2.5e-06	231.63							8	1333N	31.6614		2.5e-06	231.63
8	Actin	30.6242		2.5e-06	819.508							8	Actin	29.9843		2.5e-06	819.508
8	1333C	31.3436		2.5e-06	231.63							8	1333N	31.8252		2.5e-06	231.63
8	Actin	30.6913		2.5e-06	819.508							8	Actin	30.0905		2.5e-06	819.508
8	1333C	31.1487		2.5e-06	231.63							8	1333N	31.5407		2.5e-06	231.63
8	Actin	30.8156		2.5e-06	819.508							8	Actin	30.1479		2.5e-06	819.508
Standard:	1333C	pcmCherry_CMV_COX2_T2A_L2(33C)_H2(33N)										Standard:	1333N	pcmCherry_CMV_COX2_T2A_L2(33C)_H2(33N)
	Actin	pTriplex_calibration(pDel_Act_ND1)											Actin	pTriplex_calibration(pDel_Act_ND1)

## Sheet: Suppl. Fig. 2b
Uncropped images for Suppl. Fig. 2b
Western blot analysis of the levels of HA-tagged DdCBE (L) and Flag-tagged DdCBE (H) in hearts of neonate-injected mice at 3 weeks post-injection of either the catalytically active or inactive DdCBE-Nd3-9577-1 AAV pair and vehicle injected mice (control). Coomassie Brilliant Blue (CBB) was used as loading control.

## Sheet: Suppl. Fig 2d
Real-Time qPCR relative quantification of mtDNA copy number in hearts of neonate-injected mice at 3 weeks post-injection of either the catalytically active or inactive DdCBE-Nd3-9577-1 AAV pair.
					Plotted Values
	Injected as:	Incubation:	Injection type:	Sample Name	mtDNA copy number (%)	Used in:						Ordinary One-way ANOVA - performed in Graphpad Prism 9 for macOS version 9.1.0
	Neonate	3 weeks	Vehicle	buffer_pup_1	149.728	Suppl. Fig 2d
	Neonate	3 weeks	Vehicle	buffer_pup_2	114.255							Number of families	1
	Neonate	3 weeks	Vehicle	buffer_pup_3	31.5661							Number of comparisons per family	2
	Neonate	3 weeks	Vehicle	buffer_pup_4	143.15							Alpha	0.05
	Neonate	3 weeks	Vehicle	buffer_pup_5	61.3007
	Neonate	3 weeks	AAV-Nd3-9577-(1)	active_pup_1	75.4253							Dunnett's multiple comparisons test	Mean Diff,	95,00% CI of diff,	Significant?	Summary	Adjusted P Value	A-?
	Neonate	3 weeks	AAV-Nd3-9577-(1)	active_pup_2	108.007
	Neonate	3 weeks	AAV-Nd3-9577-(1)	active_pup_3	84.6792							Control vs. Nd3-9577	34.15	-27,51 to 95,82	No	ns	0.3142	B	Nd3-9577-(1)
	Neonate	3 weeks	AAV-Nd3-9577-(1)	active_pup_4	25.1703							Control vs. Dead	15.07	-46,6 to 76,73	No	ns	0.7703	C	Inactive
	Neonate	3 weeks	AAV-Nd3-9577-(1)	active_pup_5	35.946
	Neonate	3 weeks	AAV-Inactive	dead_pup_1	73.0536
	Neonate	3 weeks	AAV-Inactive	dead_pup_2	76.8441							Test details	Mean 1	Mean 2	Mean Diff,	SE of diff,	n1	n2	q	DF
	Neonate	3 weeks	AAV-Inactive	dead_pup_3	60.0756
	Neonate	3 weeks	AAV-Inactive	dead_pup_4	128.513							Control vs. Nd3-9577	100	65.85	34.15	24.64	5	5	1.386	12
	Neonate	3 weeks	AAV-Inactive	dead_pup_5	86.1863							Control vs. Dead	100	84.93	15.07	24.64	5	5	0.6114	12
Calculations performed in Excel version 15.32 and Graphs plotted in Graphpad Prism 9 for macOS version 9.1.0
Sample Name	Target Name	CT		del Ct		Mean del Ct		Copy number					mtDNA copy number (%)
buffer_pups_1	Actin	28.4375
buffer_pups_1	Nd1	15.9497		-12.4878
buffer_pups_1	Actin	28.6022
buffer_pups_1	Nd1	16.0277		-12.5745		-12.6018		6216.08					149.728
buffer_pups_1	Actin	28.6069
buffer_pups_1	Nd1	15.8638		-12.7431
buffer_pups_2	Actin	27.9421
buffer_pups_2	Nd1	15.6633		-12.2788
buffer_pups_2	Actin	27.9256
buffer_pups_2	Nd1	15.7823		-12.1433		-12.2117		4743.37					114.255
buffer_pups_2	Actin	27.9411
buffer_pups_2	Nd1	15.7282		-12.213
buffer_pups_3	Actin	25.1253							Average buffer 24w		4151.58
buffer_pups_3	Nd1	14.4503		-10.6749
buffer_pups_3	Actin	25.5057
buffer_pups_3	Nd1	15.714		-9.79167		-10.3559		1310.49					31.5661
buffer_pups_3	Actin	25.1288
buffer_pups_3	Nd1	14.5277		-10.6011
buffer_pups_4	Actin	29.4116
buffer_pups_4	Nd1	17.1927		-12.2189
buffer_pups_4	Actin	26.6403
buffer_pups_4	Nd1	13.7533		-12.887		-12.537		5943					143.15
buffer_pups_4	Actin	30.3811
buffer_pups_4	Nd1	17.8761		-12.505
buffer_pups_5	Actin	26.789
buffer_pups_5	Nd1	15.4209		-11.3681
buffer_pups_5	Actin	26.8473
buffer_pups_5	Nd1	15.4861		-11.3612		-11.3134		2544.95					61.3007
buffer_pups_5	Actin	26.6904
buffer_pups_5	Nd1	15.4795		-11.211
active_pups_1	Actin	25.166
active_pups_1	Nd1	13.5949		-11.5711
active_pups_1	Actin	25.4448
active_pups_1	Nd1	13.7446		-11.7002		-11.6126		3131.34					75.4253
active_pups_1	Actin	25.1837
active_pups_1	Nd1	13.6173		-11.5664
active_pups_2	Actin	27.3692
active_pups_2	Nd1	15.4511		-11.9181
active_pups_2	Actin	28.3709
active_pups_2	Nd1	16.1597		-12.2112		-12.1306		4484					108.007
active_pups_2	Actin	28.3806
active_pups_2	Nd1	16.1182		-12.2624
active_pups_3	Actin	26.8161
active_pups_3	Nd1	15.339		-11.4771
active_pups_3	Actin	27.3065
active_pups_3	Nd1	15.2733		-12.0332		-11.7795		3515.52					84.6792
active_pups_3	Actin	27.174
active_pups_3	Nd1	15.3457		-11.8283
active_pups_4	Actin	25.5421
active_pups_4	Nd1	15.4993		-10.0429
active_pups_4	Actin	25.6589
active_pups_4	Nd1	15.7162		-9.9427		-10.0292		1044.96					25.1703
active_pups_4	Actin	25.5265
active_pups_4	Nd1	15.4244		-10.1022
active_pups_5	Actin	24.7022
active_pups_5	Nd1	14.3188		-10.3835
active_pups_5	Actin	24.8869
active_pups_5	Nd1	14.4637		-10.4232		-10.5433		1492.33					35.946
active_pups_5	Actin	25.0985
active_pups_5	Nd1	14.2751		-10.8234
dead_pups_1	Actin	29.0668
dead_pups_1	Nd1	17.4296		-11.6372
dead_pups_1	Actin	29.3005
dead_pups_1	Nd1	17.6695		-11.631		-11.5665		3032.88					73.0536
dead_pups_1	Actin	27.8491
dead_pups_1	Nd1	16.4179		-11.4312
dead_pups_2	Actin	28.292
dead_pups_2	Nd1	16.4879		-11.8042
dead_pups_2	Actin	28.2801
dead_pups_2	Nd1	16.4989		-11.7813		-11.6395		3190.24					76.8441
dead_pups_2	Actin	28.1648
dead_pups_2	Nd1	16.8319		-11.3329
dead_pups_3	Actin	26.8079
dead_pups_3	Nd1	15.5352		-11.2727
dead_pups_3	Actin	26.7275
dead_pups_3	Nd1	15.3915		-11.3359		-11.2843		2494.09					60.0756
dead_pups_3	Actin	26.6481
dead_pups_3	Nd1	15.4038		-11.2442
dead_pups_4	Actin	26.2443
dead_pups_4	Nd1	13.5314		-12.7129
dead_pups_4	Actin	25.8937
dead_pups_4	Nd1	13.8441		-12.0496		-12.3814		5335.33					128.513
dead_pups_4	Actin	26.0763
dead_pups_4	Nd1	13.6947		-12.3816
dead_pups_5	Actin	28.1231
dead_pups_5	Nd1	16.2608		-11.8623
dead_pups_5	Actin	28.1843
dead_pups_5	Nd1	16.4464		-11.7379		-11.805		3578.09					86.1863
dead_pups_5	Actin	28.2597
dead_pups_5	Nd1	16.445		-11.8147
H2O	Actin	32.815
H2O	Nd1	31.8548
H2O	Actin	32.6356
H2O	Nd1	31.7818
H2O	Actin	32.8451
H2O	Nd1	31.8462

## Sheet: Suppl. Fig 3a-b
The NGS analysis of the average mtDNA-wide C•G to T•A off-target editing frequency by AAV-DdCBEs in adult mouse heart at 3 weeks or 24 weeks post-injection and in neonatal mouse hearts at 3 weeks post-injection (Suppl. Fig 3a).
Correlation between on-target activity and average mtDNA-wide C·G to T·A off-target editing frequency by the catalytically active DdCBE-Nd3-9577-1 AAV pair in adult mouse heart at 3 weeks or 24 weeks post-injection and in neonatal mouse hearts at 3 weeks post-injection (Suppl. Fig 3b).
The raw NGS files have been deposited in GEO: GSE184064 [https://www.ncbi.nlm.nih.gov/geo/query/acc.cgi?acc=GSE184064].
						Plotted values
NGS ID	Target	Injected as:	Incubation:	Injection type:	Mouse ID	%C•G-to-T•A editing frequency	Average Reads	Used in:
E1	mtDNA	Adult	3 weeks	Vehicle	M00527362	0.0300723	3675.7	Suppl. Fig 3a
E2	mtDNA	Adult	3 weeks	Vehicle	M00527363	0.0269355	4351.61
E3	mtDNA	Adult	3 weeks	AAV-Nd3-9577-(1)	M00527341	0.0464754	5760.72						Plotted values
E4	mtDNA	Adult	3 weeks	AAV-Nd3-9577-(1)	M00527361	0.0341332	4105.92						y	x
E5	mtDNA	Adult	3 weeks	AAV-Inactive	M00527345	0.0264714	5066.08			Injected as:	Incubation:	Injection type:	average on-target activity (%)	average mtDNA-wide C·G to T·A off-target editing frequency (%)	Used in:
E6	mtDNA	Adult	3 weeks	AAV-Inactive	M00527364	0.0290636	3628.51			Adult	3 weeks	AAV-Nd3-9577-(1)	1.5	0.0403043	Suppl. Fig 3b
E7	mtDNA	Adult	24 weeks	AAV-Nd3-9577-(1)	M00527342	0.216962	4408.46						mean from C12 in Fig. 3c
E8	mtDNA	Adult	24 weeks	AAV-Nd3-9577-(1)	M00527343	0.302352	3931.5
E9	mtDNA	Adult	24 weeks	Vehicle	M00527344	0.047721	3527.53			Adult	24 weeks	AAV-Nd3-9577-(1)	15.5	0.259657
E10	mtDNA	Adult	24 weeks	Vehicle	M00527346	0.0355462	5753.63						mean from C12 in Fig. 3f
E11	mtDNA	Adult	24 weeks	AAV-Inactive	M00527365	0.029883	4248.7
E12	mtDNA	Adult	24 weeks	AAV-Inactive	M00527366	0.0291099	5928.01			Pup	3 weeks	AAV-Nd3-9577-(1)	24.4286	0.823106
F1	mtDNA	Pup	3 weeks	AAV-Nd3-9577-(1)	M00578545	1.29211	6102.53						mean from C12 in Fig. 4c
F2	mtDNA	Pup	3 weeks	AAV-Nd3-9577-(1)	M00578546	0.636638	4798.07
F3	mtDNA	Pup	3 weeks	AAV-Nd3-9577-(1)	M00578547	0.615314	6803.34
F4	mtDNA	Pup	3 weeks	AAV-Nd3-9577-(1)	M00578548	0.629217	1424.84
F5	mtDNA	Pup	3 weeks	Vehicle	M00578549	0.0331222	4259.48
F6	mtDNA	Pup	3 weeks	AAV-Inactive	M00578550	0.0412757	3964.85
F7	mtDNA	Pup	3 weeks	Vehicle	M00578551	0.0331001	4021.63
F8	mtDNA	Pup	3 weeks	AAV-Inactive	M00578552	0.029058	4896.94
F9	mtDNA	Pup	3 weeks	AAV-Inactive	M00578553	0.029801	4840.56
F10	mtDNA	Pup	3 weeks	Vehicle	M00578554	0.0317264	4699.39
F11	mtDNA	Pup	3 weeks	AAV-Nd3-9577-(1)	M00580009	1.00689	4895.51
F12	mtDNA	Pup	3 weeks	AAV-Nd3-9577-(1)	M00580008	0.758463	5785.21

[truncated: 1 more sheets: Suppl. Fig. 4b-g]
